# Supplementary material for: Numerical and Structural Genomic Aberrations Are Reliably Detectable in Tissue Microarrays of Formalin-Fixed Paraffin-Embedded Tumor Samples by Fluorescence In-Situ Hybridization
Source: PLoS One. 2014 Apr 14;9(4):e95047. doi: 10.1371/journal.pone.0095047 (PMC3986364; doi:10.1371/journal.pone.0095047)
Supplement: Table S1 — Detailed results of all experiments performed within the entire study cohort consisting of DLBCL, FL and MM specimens. The numbers of cases studied and the individual in samples with chromosome banding data available, the FISH-probes used for the detection of either structural or numerical genomic aberrations, the number of cases investigated by either TMA-FISH or FISH of whole tissue sections and the number of cases additionally analyzed by qPCR are given. FISH results are provided as numbers of positive cells in [%], if aberrant, while qPCR results indicating genetic deletion are provided as ‘loss’. Abbrevations: DLBCL: Diffuse large B-cell lymphoma; FL: Follicular lymphoma; BAP: Break-apart probe; LSI: locus-specific identifier; Chr.: chromosome; WTS: whole tissue section; qPCR: quantitative real-time PCR on the DNA-level; Karyotypic abbreviations: der: derivative; del: deleted; bidel: biallelic deletion; dup: duplicated; add: added. (XLSX) [file pone.0095047.s001.xlsx]

## Sheet: Tabelle1
Case	Diagnosis	TMA FISH BCL2 BAP	WTS FISH BCL2 BAP	Chromosome Banding 18q21	TMA FISH BCL6 BAP	WTS FISH BCL6 BAP	Chromosome Banding 3q27	TMA FISH MYC BAP	WTS FISH MYC BAP	Chromosome Banding 8q24	TMA FISH IGH BAP	WTS FISH IGH BAP	Chromosome Banding 14q32	TMA FISH LSI ATG5	WTS FISH LSI ATG5	Chromosome Banding 6q21	qRT-PCR ATG5/HBB	qRT-PCR ATG5/TMEM2	TMA FISH LSI CDKN2A	qRT-PCR CDKN2A/HBB	qRT-PCR CDKN2A/TMEM2
S1	DLBCL extranodal	normal		normal	normal		normal	normal		normal	normal		normal	-	-	-	-	-	-	-	-
S2	DLBCL extranodal	normal		normal	normal		normal	normal		normal	0.7		t(3;14)(p21;q32)	normal	normal	normal	normal	normal	-	-	-
S3	DLBCL extranodal	normal	normal	normal	-	normal	normal	normal	normal	normal	normal	normal	normal	normal	normal	normal	normal	normal	-	-	-
S4	DLBCL extranodal	normal	normal	normal	-	normal	normal	normal	normal	normal	normal	normal	normal	-	-	-	-	-	-	-	-
S5	DLBCL extranodal	normal	normal	normal	normal	normal	normal	normal	normal	normal	0.69	0.72	der(14)t(14;?)(q32;?)	normal	normal	normal	normal	normal	-	-	-
S6	DLBCL extranodal	normal		normal	normal		normal	normal		normal	normal		normal	-	-	-	-	-	-	-	-
S7	DLBCL extranodal	normal	normal	normal	normal	normal	normal	0.28	0.36	t(8;14)(q24;q32)	0.84	0.86	t(8;14)(q24;q32)	normal	normal	normal	normal	normal	-	-	-
S8	DLBCL extranodal	normal		normal	normal		normal	normal		normal	normal		normal	-	-	-	-	-	-	-	-
S9	DLBCL extranodal	normal		normal	normal		normal	0.4		t(8;14)(q24;q32)	0.95		t(8;14)(q24;q32)	normal	normal	normal	normal	normal	-	-	-
S10	DLBCL extranodal	normal		normal	normal		normal	normal		normal	0.2		t(2;14)(q21;q32)	-	-	-	-	-	-	-	-
S11	DLBCL extranodal	normal		normal	normal		normal	normal		normal	normal		normal	-	-	-	-	-	-	-	-
S12	DLBCL	normal		normal	normal		normal	normal		normal	0.47	0.43	normal	normal	normal	normal	normal	normal	-	-	-
S13	DLBCL	normal		normal	normal		normal	normal		normal	normal		normal	normal	normal	normal	normal	normal	-	-	-
S14	DLBCL	0.39		t(14;18)(q32;q21)	normal		normal	normal		normal	0.54		t(14;18)(q32;q21)	normal	normal	normal	normal	normal	-	-	-
S15	DLBCL	0.86		t(14;18)(q32;q21)	normal		normal	normal		normal	0.8		t(14;18)(q32;q21)	-	-	-	-	-	-	-	-
S16	DLBCL	normal		normal	normal		normal	normal		normal	normal		normal	normal	normal	normal	normal	normal	-	-	-
S17	DLBCL	normal		normal	normal		del(3)(q27)	normal		normal	normal		normal	normal	normal	normal	normal	normal	-	-	-
S18	DLBCL	normal		normal	normal		normal	normal		normal	normal		normal	-	-	-	-	-	-	-	-
S19	DLBCL	normal		normal	normal		normal	normal		normal	normal		normal	normal	normal	normal	normal	normal	-	-	-
S20	DLBCL	normal		normal	0.2		der(3)?t(3;?)(q27;?)	normal		normal	normal		normal	normal	normal	normal	normal	normal	-	-	-
S21	DLBCL	normal	normal	normal	0.74	0.65	normal	normal	normal	normal	normal	normal	normal	normal	normal	normal	normal	normal	-	-	-
S22	DLBCL	0.37	0.45	normal	normal	normal	normal	0.5	0.46	normal	0.39	-	normal	-	-	-	-	-	-	-	-
S23	DLBCL	normal	normal	normal	0.25	0.29	t(3;12)(q27;p11)	normal	normal	normal	normal	normal	normal	-	-	-	-	-	-	-	-
S24	DLBCL	normal	normal	normal	0.8	0.71	normal	normal	normal	normal	normal	normal	normal	normal	normal	normal	normal	normal	-	-	-
S25	DLBCL	normal	normal	normal	normal	normal	t(3;14)(q27;q32)	normal	normal	normal	0.19	0.25	t(3;14)(q27;q32)	-	-	-	-	-	-	-	-
S26	DLBCL	normal	normal	normal	0.42	-	normal	normal	normal	normal	-.	normal	normal	-	-	-	-	-	-	-	-
S27	DLBCL	-	-	t(14;18)(q32;q21)	0.29	0.35	normal	-	normal	normal	-	0.4	t(14;18)(q32;q21)	-	-	-	-	-	-	-	-
S28	DLBCL	normal	normal	normal	0.55	0.51	t(3;14)(q27;q32)	normal	normal	normal	0.95	0.89	t(3;14)(q27;q32)	-	-	-	-	-	-	-	-
S29	DLBCL	normal	normal	normal	normal	normal	normal	normal	normal	normal	0.45	0.5	add(14)(q32)	-	-	-	-	-	-	-	-
S30	DLBCL	normal	normal	normal	normal	normal	normal	normal	normal	normal	0.61	0.55	der(14)t(14;?)(q32;?)	normal	normal	normal	normal	normal	-	-	-
S31	DLBCL	normal		normal	normal		normal	normal		normal	normal		normal	normal	normal	normal	normal	normal	-	-	-
S32	DLBCL	normal	normal	normal	normal	normal	normal	-	normal	normal	-	normal	normal	-	-	-	-	-	-	-	-
S33	DLBCL	normal		normal	normal		del(3)(q27)	normal		normal	normal		normal	-	-	-	-	-	-	-	-
S34	DLBCL	normal		normal	normal		normal	normal		normal	0.34		add(14(q32)	-	-	-	-	-	-	-	-
S35	DLBCL	normal		normal	0.56		dup(3)(q21q27)	normal		normal	normal		normal	-	-	-	-	-	-	-	-
S36	FL	normal		normal	normal		normal	normal		normal	normal		normal	-	-	-	-	-	-	-	-
S37	FL	normal	normal	normal	normal	normal	normal	0.24	0.34	t(8;14)(q24;q32)	0.28	0.25	t(8;14)(q24;q32)	normal	normal	normal	normal	normal	-	-	-
S38	FL	0.48	0.53	der(18)t(?1;18)(q32;q21)	0.19	0.25	normal	-	normal	normal	0.28	0.25	add(14)(q32)	normal	normal	normal	normal	normal	-	-	-
S39	FL	normal	normal	normal	0.53	0.6	add(3)(q27)	normal	normal	normal	normal	normal	normal	-	-	-	-	-	-	-	-
S40	FL	normal	normal	normal	0.69	0.61	ins(3)(q27-q29;p13p21)	normal	normal	normal	0.77	0.8	t(10;14)(q24;q32)	-	-	-	-	-	-	-	-
S41	FL	normal	normal	normal	normal	normal	normal	-	normal	normal	normal	normal	normal	-	-	-	-	-	-	-	-
S42	FL	0.67	0.6	t(14;18)(q32;q21)	normal	normal	normal	-	normal	normal	0.52	0.51	t(14;18)(q32;q21)	-	-	-	-	-	-	-	-
S43	FL	0.42	0.56	t(14;18)(q32;q21)	normal	normal	inv(3)(p21q27)	-	normal	normal	0.43	0.55	t(14;18)(q32;q21)	normal	normal	normal	normal	normal	-	-	-
S44	FL	normal	normal	normal	0.27	0.31	t(3;14)(q27;q32)	normal	normal	der(8)t(8;?8)(p21or22;q23or24)	0.44	0.39	t(3;14)(q27;q32)	-	-	-	-	-	-	-	-
S45	FL	normal	normal	normal	normal	normal	normal	-	normal	normal	normal	normal	normal	normal	normal	normal	normal	normal	-	-	-
S46	FL	normal	normal	normal	0.32	0.3	dup(3)(q21q27)	normal	normal	normal	normal	normal	normal	-	-	-	-	-	-	-	-
N1	FL	-	-	-	-	-	-	-	-	-	-	-	-	0.5	0.55	del(6)(q15q23)	normal	normal	-	-	-
N2	FL	-	-	-	-	-	-	-	-	-	-	-	-	0.63	0.67	del(6)(q21q25)	loss	loss	-	-	-
N3	FL	-	-	-	-	-	-	-	-	-	-	-	-	0.59	0.47	del(6)(q21q25)	normal	normal	-	-	-
N4	FL	-	-	-	-	-	-	-	-	-	-	-	-	0.53	0.57	del(6)(q15q23)	normal	normal	-	-	-
N5	FL	-	-	-	-	-	-	-	-	-	-	-	-	0.7	0.8	del(6)(q15q23)	loss	loss	-	-	-
N6	FL	-	-	-	-	-	-	-	-	-	-	-	-	0.52	0.5	del(6)(q21q25)	normal	normal	-	-	-
N7	FL	-	-	-	-	-	-	-	-	-	-	-	-	0.3	0.32	del(6)(q21q25)	normal	normal	-	-	-
N8	FL	-	-	-	-	-	-	-	-	-	-	-	-	0.6	0.56	del(6)(q15q23)	normal	normal	-	-	-
N9	FL	-	-	-	-	-	-	-	-	-	-	-	-	0.45	0.4	del(6)(q21q25)	normal	normal	-	-	-
N10	FL	-	-	-	-	-	-	-	-	-	-	-	-	normal	-	-	normal	normal	-	-	-
N11	FL	-	-	-	-	-	-	-	-	-	-	-	-	normal	-	-	normal	normal	-	-	-
N12	FL	-	-	-	-	-	-	-	-	-	-	-	-	normal	-	-	normal	normal	-	-	-
N13	FL	-	-	-	-	-	-	-	-	-	-	-	-	normal	-	-	normal	normal	-	-	-
N14	FL	-	-	-	-	-	-	-	-	-	-	-	-	normal	-	-	normal	normal	-	-	-
N15	FL	-	-	-	-	-	-	-	-	-	-	-	-	normal	-	-	normal	normal	-	-	-
N16	FL	-	-	-	-	-	-	-	-	-	-	-	-	normal	-	-	normal	normal	-	-	-
N17	FL	-	-	-	-	-	-	-	-	-	-	-	-	0.34	-	-	normal	normal	-	-	-
N18	FL	-	-	-	-	-	-	-	-	-	-	-	-	0.38	-	-	normal	normal	-	-	-
N19	FL	-	-	-	-	-	-	-	-	-	-	-	-	0.4	-	-	normal	normal	-	-	-
N20	FL	-	-	-	-	-	-	-	-	-	-	-	-	0.4	-	-	normal	normal	-	-	-
N21	FL	-	-	-	-	-	-	-	-	-	-	-	-	0.4	-	-	normal	normal	-	-	-
N22	FL	-	-	-	-	-	-	-	-	-	-	-	-	0.43	-	-	loss	loss	-	-	-
N23	FL	-	-	-	-	-	-	-	-	-	-	-	-	0.44	-	-	loss	loss	-	-	-
N24	FL	-	-	-	-	-	-	-	-	-	-	-	-	0.45	-	-	loss	loss	-	-	-
N25	FL	-	-	-	-	-	-	-	-	-	-	-	-	0.45	-	-	loss	loss	-	-	-
N26	FL	-	-	-	-	-	-	-	-	-	-	-	-	0.49	-	-	loss	loss	-	-	-
N27	FL	-	-	-	-	-	-	-	-	-	-	-	-	0.5	-	-	loss	loss	-	-	-
N28	FL	-	-	-	-	-	-	-	-	-	-	-	-	0.58	-	-	loss	loss	-	-	-
N29	FL	-	-	-	-	-	-	-	-	-	-	-	-	0.6	-	-	loss	loss	-	-	-
N30	FL	-	-	-	-	-	-	-	-	-	-	-	-	0.65	-	-	loss	loss	-	-	-
N31	FL	-	-	-	-	-	-	-	-	-	-	-	-	0.7	-	-	loss	loss	-	-	-
N32	FL	-	-	-	-	-	-	-	-	-	-	-	-	0.8	-	-	loss	loss	-	-	-
N33	FL	-	-	-	-	-	-	-	-	-	-	-	-	normal	-	-	normal	normal	-	-	-
N34	FL	-	-	-	-	-	-	-	-	-	-	-	-	normal	-	-	normal	normal	-	-	-
N35	FL	-	-	-	-	-	-	-	-	-	-	-	-	normal	-	-	normal	normal	-	-	-
N36	FL	-	-	-	-	-	-	-	-	-	-	-	-	normal	-	-	normal	normal	-	-	-
N37	FL	-	-	-	-	-	-	-	-	-	-	-	-	normal	-	-	normal	normal	-	-	-
N38	FL	-	-	-	-	-	-	-	-	-	-	-	-	normal	-	-	normal	normal	-	-	-
N39	FL	-	-	-	-	-	-	-	-	-	-	-	-	normal	-	-	normal	normal	-	-	-
N40	FL	-	-	-	-	-	-	-	-	-	-	-	-	normal	-	-	normal	normal	-	-	-
N41	FL	-	-	-	-	-	-	-	-	-	-	-	-	normal	-	-	normal	normal	-	-	-
N42	FL	-	-	-	-	-	-	-	-	-	-	-	-	normal	-	-	normal	normal	-	-	-
N43	FL	-	-	-	-	-	-	-	-	-	-	-	-	normal	-	-	normal	normal	-	-	-
N44	FL	-	-	-	-	-	-	-	-	-	-	-	-	normal	-	-	normal	normal	-	-	-
N45	FL	-	-	-	-	-	-	-	-	-	-	-	-	normal	-	-	normal	normal	-	-	-
N46	FL	-	-	-	-	-	-	-	-	-	-	-	-	normal	-	-	normal	normal	-	-	-
N47	FL	-	-	-	-	-	-	-	-	-	-	-	-	normal	-	-	normal	normal	-	-	-
N48	FL	-	-	-	-	-	-	-	-	-	-	-	-	normal	-	-	normal	normal	-	-	-
N49	FL	-	-	-	-	-	-	-	-	-	-	-	-	normal	-	-	normal	normal	-	-	-
N50	FL	-	-	-	-	-	-	-	-	-	-	-	-	normal	-	-	normal	normal	-	-	-
N51	FL	-	-	-	-	-	-	-	-	-	-	-	-	normal	-	-	normal	normal	-	-	-
N52	FL	-	-	-	-	-	-	-	-	-	-	-	-	normal	-	-	normal	normal	-	-	-
N53	FL	-	-	-	-	-	-	-	-	-	-	-	-	normal	-	-	normal	normal	-	-	-
N54	FL	-	-	-	-	-	-	-	-	-	-	-	-	normal	-	-	normal	normal	-	-	-
N55	FL	-	-	-	-	-	-	-	-	-	-	-	-	normal	-	-	normal	normal	-	-	-
N56	FL	-	-	-	-	-	-	-	-	-	-	-	-	normal	-	-	normal	normal	-	-	-
N57	FL	-	-	-	-	-	-	-	-	-	-	-	-	normal	-	-	normal	normal	-	-	-
N58	FL	-	-	-	-	-	-	-	-	-	-	-	-	normal	-	-	normal	normal	-	-	-
N59	FL	-	-	-	-	-	-	-	-	-	-	-	-	normal	-	-	normal	normal	-	-	-
N60	FL	-	-	-	-	-	-	-	-	-	-	-	-	normal	-	-	normal	normal	-	-	-
N61	FL	-	-	-	-	-	-	-	-	-	-	-	-	normal	-	-	normal	normal	-	-	-
N62	FL	-	-	-	-	-	-	-	-	-	-	-	-	-	-	-	-	-	-	-	-
N63	MM	-	-	-	-	-	-	-	-	-	-	-	-	-	-	-	-	-	32% bidel	loss	normal
N64	MM	-	-	-	-	-	-	-	-	-	-	-	-	-	-	-	-	-	50% bidel	loss	normal
N65	MM	-	-	-	-	-	-	-	-	-	-	-	-	-	-	-	-	-	75% bidel	loss	normal
N66	MM	-	-	-	-	-	-	-	-	-	-	-	-	-	-	-	-	-	70% bidel	loss	loss
N67	MM	-	-	-	-	-	-	-	-	-	-	-	-	-	-	-	-	-	47% del	normal	gain
N68	MM	-	-	-	-	-	-	-	-	-	-	-	-	-	-	-	-	-	36% del	normal	normal
